# Supplementary material for: Crystal structure of 6-eth­oxy­pyridin-1-ium-2-olate
Source: Acta Crystallogr Sect E Struct Rep Online. 2014 Oct 4;70(Pt 11):o1146. doi: 10.1107/S1600536814020224 (PMC4257288; doi:10.1107/S1600536814020224)
Supplement: Supplementary file 1 [file e-70-o1146-sup1.cif]

##############################################################################
#                                                                            #
# This CIF contains the data in a paper accepted for publication in          #
# Acta Crystallographica Section E. It conforms to the requirements of       #
# Notes for Authors for Acta Crystallographica Section E, and has been       #
# peer reviewed under the auspices of the IUCr Commission on Journals.       #
#                                                                            #
# Full details of the Crystallographic Information File format               #
# are given in the paper "The Crystallographic Information File (CIF):       #
# a New Standard Archive File for Crystallography" by S. R. Hall, F. H.      #
# Allen and I. D. Brown [Acta Cryst. (1991), A47, 655-685].                  #
#                                                                            #
# The current version of the core CIF dictionary is obtainable from          #
# ftp://ftp.iucr.org/pub/cif_core.dic.                                       #
#                                                                            #
# Software is freely available for graphical display of the structure(s)     #
# in this CIF. For information consult the CIF software page                 #
# http://www.iucr.org/resources/cif/software.                                #
#                                                                            #
# This file may be used for bona fide research purposes within the           #
# scientific community so long as proper attribution is given to the journal # 
# article from which it was obtained.                                        #
#                                                                            #
##############################################################################
data_global
_audit_creation_method
;
  Olex2 1.1
  (compiled 2011.11.01 svn.r2039, GUI svn.r3906)
;
_journal_data_validation_number     ?
_journal_date_recd_electronic     2014-08-05
_journal_date_accepted     2014-09-09
_journal_name_full     'Acta Crystallographica, Section E'
_journal_year     2014
_journal_volume     70
_journal_issue     11
_journal_page_first     o1146
_journal_page_last     o1146
_journal_paper_category     HO
_journal_paper_doi     10.1107/S1600536814020224
_journal_coeditor_code     ZQ2227
_publ_contact_author_name     'Daibing, Luo'
_publ_contact_author_address
;
Analytical and Testing Center, Sichuan University,
Chengdu, Sichuan 610065,
People's Republic of China
;
_publ_contact_author_email     luodaibing690312@163.com
_publ_contact_author_fax     '86 028 8476 0808'
_publ_contact_author_phone     '86 028 8476 0802'
_publ_section_title
;
Crystal structure of 6-ethoxypyridin-1-ium-2-olate
;
loop_
    _publ_author_name
    _publ_author_address
    'Luo, Kaijun'
;
College of Chemistry and Materials Science,
Sichuan Normal University,
Chengdu, Sichuan 610068,
People's Republic of China
;
    'Guo, Qing'
;
College of Chemistry and Materials Science,
Sichuan Normal University,
Chengdu, Sichuan 610068,
People's Republic of China
;
    'Wang, Yan'
;
College of Chemistry and Materials Science,
Sichuan Normal University,
Chengdu, Sichuan 610068,
People's Republic of China
;
    'Luo, Daibing'
;
Analytical and Testing Center, Sichuan University,
Chengdu, Sichuan 610065,
People's Republic of China
;
data_I
_database_code_depnum_ccdc_archive     'CCDC 1023404'
_chemical_name_systematic
;
6-Ethoxypyridin-1-ium-2-olate
;
_chemical_name_common     ?
_chemical_formula_moiety     'C7 H9 N O2'
_chemical_formula_sum     'C7 H9 N O2'
_chemical_formula_structural     ?
_chemical_formula_analytical     ?
_chemical_formula_iupac     'C7 H9 N O2'
_chemical_formula_weight     139.15
_chemical_melting_point     ?
_symmetry_cell_setting     monoclinic
_symmetry_space_group_name_H-M     'P 1 21/n 1'
_symmetry_space_group_name_Hall     '-P 2yn'
loop_
    _space_group_symop_operation_xyz
    'x, y, z'
    '-x+1/2, y+1/2, -z+1/2'
    '-x, -y, -z'
    'x-1/2, -y-1/2, z-1/2'
_cell_length_a     8.3037(11)
_cell_length_b     7.0999(6)
_cell_length_c     12.0767(15)
_cell_angle_alpha     90
_cell_angle_beta     93.402(13)
_cell_angle_gamma     90
_cell_volume     710.74(14)
_cell_formula_units_Z     4
_cell_measurement_reflns_used     809
_cell_measurement_theta_min     3.7600
_cell_measurement_theta_max     24.2570
_cell_measurement_temperature     293(2)
_exptl_crystal_description     block
_exptl_crystal_colour     white
_exptl_crystal_size_max     0.3
_exptl_crystal_size_mid     0.3
_exptl_crystal_size_min     0.2
_exptl_crystal_size_rad     ?
_exptl_crystal_density_diffrn     1.300
_exptl_crystal_density_meas     ?
_exptl_crystal_density_method     'not measured'
_exptl_crystal_F_000     296
_exptl_absorpt_coefficient_mu     0.096
_exptl_absorpt_correction_type     multi-scan
_exptl_absorpt_process_details
;
(CrysAlis PRO; Agilent, 2011)
;
_exptl_absorpt_correction_T_min     0.60574
_exptl_absorpt_correction_T_max     1.00000
_exptl_special_details     ?
_diffrn_ambient_temperature     293.15
_diffrn_radiation_type     'Mo K\a'
_diffrn_radiation_wavelength     0.71073
_diffrn_radiation_source     'Enhance (Mo) X-ray Source'
_diffrn_radiation_monochromator     graphite
_diffrn_measurement_device_type     'Agilent Xcalibur Eos'
_diffrn_measurement_method     '\w scans'
_diffrn_detector_area_resol_mean     16.0874
_diffrn_reflns_number     2957
_diffrn_reflns_av_R_equivalents     0.0176
_diffrn_reflns_av_sigmaI/netI     0.0341
_diffrn_reflns_theta_min     3.064
_diffrn_reflns_theta_max     26.362
_diffrn_reflns_theta_full     25.242
_diffrn_measured_fraction_theta_max     1.000
_diffrn_measured_fraction_theta_full     0.998
_diffrn_reflns_limit_h_min     -9
_diffrn_reflns_limit_h_max     10
_diffrn_reflns_limit_k_min     -5
_diffrn_reflns_limit_k_max     8
_diffrn_reflns_limit_l_min     -7
_diffrn_reflns_limit_l_max     15
_diffrn_reflns_reduction_process     ?
_diffrn_standards_number     ?
_diffrn_standards_interval_count     ?
_diffrn_standards_interval_time     ?
_diffrn_standards_decay_%     ?
loop_
    _diffrn_standard_refln_index_h
    _diffrn_standard_refln_index_k
    _diffrn_standard_refln_index_l
    ? ? ?
_refine_special_details
;
Reflections were merged by <i>SHELXL</i> according to the crystal class for the
calculation of statistics and refinement.
;
_reflns_number_total     1452
_reflns_number_gt     949
_reflns_threshold_expression     I>2\s(I)
_refine_ls_structure_factor_coef     Fsqd
_refine_ls_matrix_type     full
_refine_ls_R_factor_all     0.0843
_refine_ls_R_factor_gt     0.0553
_refine_ls_wR_factor_gt     0.1268
_refine_ls_wR_factor_ref     0.1504
_refine_ls_goodness_of_fit_all     ?
_refine_ls_goodness_of_fit_ref     1.090
_refine_ls_restrained_S_all     1.090
_refine_ls_restrained_S_obs     ?
_refine_ls_number_reflns     1452
_refine_ls_number_parameters     96
_refine_ls_number_restraints     0
_refine_ls_number_constraints     ?
_refine_ls_hydrogen_treatment     mixed
_refine_ls_weighting_scheme     calc
_refine_ls_weighting_details
;
w=1/[\s^2^(Fo^2^)+(0.0675P)^2^+0.0301P]
where P=(Fo^2^+2Fc^2^)/3
;
_refine_ls_shift/su_max     0.001
_refine_ls_shift/su_mean     0.000
_refine_diff_density_max     0.236
_refine_diff_density_min     -0.327
_refine_ls_extinction_method     none
_refine_ls_extinction_coef     ?
_refine_ls_abs_structure_details     ?
_refine_ls_abs_structure_Flack     ?
_refine_ls_abs_structure_Rogers     ?
loop_
    _atom_type_symbol
    _atom_type_description
    _atom_type_scat_dispersion_real
    _atom_type_scat_dispersion_imag
    _atom_type_scat_source
    'C' 'C' 0.0033 0.0016
                         'International Tables Vol C Tables 4.2.6.8 and 6.1.1.4'
    'H' 'H' 0.0000 0.0000
                         'International Tables Vol C Tables 4.2.6.8 and 6.1.1.4'
    'N' 'N' 0.0061 0.0033
                         'International Tables Vol C Tables 4.2.6.8 and 6.1.1.4'
    'O' 'O' 0.0106 0.0060
                         'International Tables Vol C Tables 4.2.6.8 and 6.1.1.4'
_computing_data_collection     'CrysAlis PRO (Agilent, 2011)'
_computing_cell_refinement     'CrysAlis PRO (Agilent, 2011)'
_computing_data_reduction     'CrysAlis PRO (Agilent, 2011)'
_computing_structure_solution
;
SUPERFLIP (Palatinus & Chapuis, 2007)
;
_computing_structure_refinement     'SHELXL97 (Sheldrick, 2008)'
_computing_molecular_graphics     'OLEX2 (Dolomanov <i>et al.</i>, 2009)'
_computing_publication_material     'OLEX2 (Dolomanov <i>et al.</i>, 2009)'
loop_
    _atom_site_type_symbol
    _atom_site_label
    _atom_site_fract_x
    _atom_site_fract_y
    _atom_site_fract_z
    _atom_site_U_iso_or_equiv
    _atom_site_adp_type
    _atom_site_calc_flag
    _atom_site_occupancy
    _atom_site_disorder_assembly
    _atom_site_disorder_group
    C C1 0.6392(2) 0.3124(3) 0.59009(17) 0.0554(5) Uani d 1 . .
    C C2 0.7456(3) 0.1850(3) 0.64769(19) 0.0642(6) Uani d 1 . .
    H H2 0.7774 0.2064 0.7218 0.077 Uiso calc 1 . .
    C C3 0.8004(3) 0.0333(3) 0.5951(2) 0.0688(7) Uani d 1 . .
    H H3 0.8694 -0.0493 0.6344 0.083 Uiso calc 1 . .
    C C4 0.7581(3) -0.0052(3) 0.4841(2) 0.0663(7) Uani d 1 . .
    H H4 0.7979 -0.1108 0.4492 0.080 Uiso calc 1 . .
    C C5 0.6563(2) 0.1176(2) 0.42860(18) 0.0521(5) Uani d 1 . .
    C C6 0.6502(3) -0.0472(3) 0.2572(2) 0.0683(7) Uani d 1 . .
    H H6A 0.6240 -0.1649 0.2928 0.082 Uiso calc 1 . .
    H H6B 0.7658 -0.0431 0.2495 0.082 Uiso calc 1 . .
    C C7 0.5627(3) -0.0328(4) 0.1469(2) 0.0824(8) Uani d 1 . .
    H H7A 0.5910 -0.1376 0.1017 0.124 Uiso calc 1 . .
    H H7B 0.5919 0.0825 0.1117 0.124 Uiso calc 1 . .
    H H7C 0.4486 -0.0338 0.1557 0.124 Uiso calc 1 . .
    N N1 0.60093(19) 0.2701(2) 0.48106(14) 0.0507(5) Uani d 1 . .
    H H1 0.538(3) 0.350(3) 0.445(2) 0.082(8) Uiso d 1 . .
    O O1 0.58033(19) 0.4567(2) 0.63138(12) 0.0762(5) Uani d 1 . .
    O O2 0.60054(17) 0.11012(17) 0.32261(12) 0.0629(5) Uani d 1 . .
loop_
    _atom_site_aniso_label
    _atom_site_aniso_U_11
    _atom_site_aniso_U_22
    _atom_site_aniso_U_33
    _atom_site_aniso_U_12
    _atom_site_aniso_U_13
    _atom_site_aniso_U_23
    C1 0.0558(12) 0.0567(11) 0.0530(12) -0.0021(9) -0.0032(10) 0.0008(10)
    C2 0.0651(14) 0.0644(12) 0.0619(14) 0.0015(10) -0.0066(11) 0.0103(11)
    C3 0.0624(14) 0.0641(13) 0.0792(17) 0.0075(11) -0.0027(12) 0.0185(12)
    C4 0.0646(14) 0.0521(11) 0.0828(18) 0.0098(10) 0.0096(13) 0.0026(11)
    C5 0.0504(11) 0.0462(10) 0.0603(13) -0.0039(8) 0.0081(10) -0.0007(9)
    C6 0.0732(15) 0.0593(12) 0.0738(16) 0.0059(10) 0.0173(13) -0.0164(11)
    C7 0.0939(19) 0.0759(15) 0.0782(18) 0.0062(13) 0.0121(15) -0.0260(13)
    N1 0.0508(10) 0.0472(9) 0.0536(10) 0.0040(7) 0.0000(8) -0.0025(8)
    O1 0.0997(13) 0.0716(10) 0.0550(10) 0.0237(9) -0.0148(9) -0.0131(7)
    O2 0.0732(10) 0.0531(8) 0.0628(10) 0.0086(6) 0.0059(8) -0.0118(7)
_geom_special_details
;
All e.s.d.'s (except the e.s.d. in the dihedral angle between two l.s. planes)
are estimated using the full covariance matrix. The cell e.s.d.'s are taken
into account individually in the estimation of e.s.d.'s in distances, angles
and torsion angles; correlations between e.s.d.'s in cell parameters are only
used when they are defined by crystal symmetry. An approximate (isotropic)
treatment of cell e.s.d.'s is used for estimating e.s.d.'s involving l.s.
planes.
;
loop_
    _geom_bond_atom_site_label_1
    _geom_bond_atom_site_label_2
    _geom_bond_site_symmetry_2
    _geom_bond_distance
    _geom_bond_publ_flag
    C1 C2 . 1.418(3) ?
    C1 N1 . 1.369(2) ?
    C1 O1 . 1.251(2) ?
    C2 H2 . 0.9300 ?
    C2 C3 . 1.344(3) ?
    C3 H3 . 0.9300 ?
    C3 C4 . 1.392(3) ?
    C4 H4 . 0.9300 ?
    C4 C5 . 1.363(3) ?
    C5 N1 . 1.349(2) ?
    C5 O2 . 1.336(2) ?
    C6 H6A . 0.9700 ?
    C6 H6B . 0.9700 ?
    C6 C7 . 1.483(3) ?
    C6 O2 . 1.442(2) ?
    C7 H7A . 0.9600 ?
    C7 H7B . 0.9600 ?
    C7 H7C . 0.9600 ?
    N1 H1 . 0.87(3) ?
loop_
    _geom_contact_atom_site_label_1
    _geom_contact_atom_site_label_2
    _geom_contact_distance
    _geom_contact_site_symmetry_1
    _geom_contact_site_symmetry_2
    _geom_contact_publ_flag
    ? ? ? ? ? ?
loop_
    _geom_angle_atom_site_label_1
    _geom_angle_atom_site_label_2
    _geom_angle_atom_site_label_3
    _geom_angle_site_symmetry_1
    _geom_angle_site_symmetry_3
    _geom_angle
    _geom_angle_publ_flag
    N1 C1 C2 . . 115.75(19) ?
    O1 C1 C2 . . 125.0(2) ?
    O1 C1 N1 . . 119.25(17) ?
    C1 C2 H2 . . 120.1 ?
    C3 C2 C1 . . 119.9(2) ?
    C3 C2 H2 . . 120.1 ?
    C2 C3 H3 . . 118.7 ?
    C2 C3 C4 . . 122.6(2) ?
    C4 C3 H3 . . 118.7 ?
    C3 C4 H4 . . 121.3 ?
    C5 C4 C3 . . 117.5(2) ?
    C5 C4 H4 . . 121.3 ?
    N1 C5 C4 . . 120.1(2) ?
    O2 C5 C4 . . 127.98(19) ?
    O2 C5 N1 . . 111.91(17) ?
    H6A C6 H6B . . 108.5 ?
    C7 C6 H6A . . 110.2 ?
    C7 C6 H6B . . 110.2 ?
    O2 C6 H6A . . 110.2 ?
    O2 C6 H6B . . 110.2 ?
    O2 C6 C7 . . 107.33(18) ?
    C6 C7 H7A . . 109.5 ?
    C6 C7 H7B . . 109.5 ?
    C6 C7 H7C . . 109.5 ?
    H7A C7 H7B . . 109.5 ?
    H7A C7 H7C . . 109.5 ?
    H7B C7 H7C . . 109.5 ?
    C1 N1 H1 . . 116.0(17) ?
    C5 N1 C1 . . 124.13(18) ?
    C5 N1 H1 . . 119.9(17) ?
    C5 O2 C6 . . 117.46(16) ?
loop_
    _geom_torsion_atom_site_label_1
    _geom_torsion_atom_site_label_2
    _geom_torsion_atom_site_label_3
    _geom_torsion_atom_site_label_4
    _geom_torsion_site_symmetry_1
    _geom_torsion_site_symmetry_2
    _geom_torsion_site_symmetry_3
    _geom_torsion_site_symmetry_4
    _geom_torsion
    _geom_torsion_publ_flag
    C1 C2 C3 C4 . . . . 0.5(3) ?
    C2 C1 N1 C5 . . . . 0.8(3) ?
    C2 C3 C4 C5 . . . . -0.3(3) ?
    C3 C4 C5 N1 . . . . 0.3(3) ?
    C3 C4 C5 O2 . . . . 179.6(2) ?
    C4 C5 N1 C1 . . . . -0.6(3) ?
    C4 C5 O2 C6 . . . . 1.0(3) ?
    C7 C6 O2 C5 . . . . 175.32(18) ?
    N1 C1 C2 C3 . . . . -0.7(3) ?
    N1 C5 O2 C6 . . . . -179.67(16) ?
    O1 C1 C2 C3 . . . . 179.4(2) ?
    O1 C1 N1 C5 . . . . -179.39(18) ?
    O2 C5 N1 C1 . . . . -179.95(16) ?
loop_
    _geom_hbond_atom_site_label_D
    _geom_hbond_atom_site_label_H
    _geom_hbond_atom_site_label_A
    _geom_hbond_site_symmetry_A
    _geom_hbond_distance_DH
    _geom_hbond_distance_HA
    _geom_hbond_distance_DA
    _geom_hbond_angle_DHA
    N1 H1 O1 3_666 0.87(2) 1.90(2) 2.762(2) 174(2)
    C7 H7A Cg 2_645 0.96 2.90 3.792(3) 155
