# Supplementary material for: Crystal structure of 6-eth­oxy­pyridin-1-ium-2-olate
Source: Acta Crystallogr Sect E Struct Rep Online. 2014 Oct 4;70(Pt 11):o1146. doi: 10.1107/S1600536814020224 (PMC4257288; doi:10.1107/S1600536814020224)
Supplement: Supplementary file 3 [file e-70-o1146-Isup3.txt]

#
# h,k,l, Fc-squared, Fo-squared, sigma(Fo-squared), status flag
#
data_exp_2695
_shelx_title ' CF solution in P21/n'
_shelx_refln_list_code          4
_shelx_F_calc_maximum      118.50
_exptl_crystal_F_000       296.00
_reflns_d_resolution_high  0.8003

loop_
 _space_group_symop_operation_xyz
 'x, y, z'
 '-x+1/2, y+1/2, -z+1/2'
 '-x, -y, -z'
 'x-1/2, -y-1/2, z-1/2'

_cell_length_a     8.3037
_cell_length_b     7.0999
_cell_length_c    12.0767
_cell_angle_alpha  90.000
_cell_angle_beta   93.402
_cell_angle_gamma  90.000

_shelx_F_squared_multiplier     1.000

loop_
 _refln_index_h
 _refln_index_k
 _refln_index_l
 _refln_F_squared_calc
 _refln_F_squared_meas
 _refln_F_squared_sigma
 _refln_observed_status
   2   0   0        720.16        666.48         6.22 o
   4   0   0        880.86        844.23        13.42 o
   6   0   0        214.34        214.85         8.54 o
   8   0   0         19.71         19.65         3.10 o
  10   0   0          1.94          1.90         1.27 o
   1   1   0        410.52        356.57         2.14 o
   2   1   0       3097.79       2598.86        10.51 o
   3   1   0          7.21          7.25         0.49 o
   4   1   0         78.84         72.33         2.01 o
   5   1   0         75.79         77.27         3.21 o
   6   1   0        101.33         97.11         6.45 o
   7   1   0         38.59         39.39         5.74 o
   8   1   0          3.11          3.53         1.02 o
   9   1   0          7.31          7.55         2.23 o
  10   1   0          0.37         -0.82         1.30 o
   0   2   0       2168.32       1811.92         5.29 o
   1   2   0        137.59        137.33         1.74 o
   2   2   0          8.74          9.81         0.53 o
   3   2   0        144.45        142.31         1.74 o
   4   2   0         39.78         36.55         1.49 o
   5   2   0          0.15          0.34         0.24 o
   6   2   0          1.12          1.23         0.46 o
   7   2   0          2.40          3.19         0.84 o
   8   2   0         19.17         18.04         2.03 o
   9   2   0          0.38         -1.33         1.40 o
  10   2   0          0.45          1.11         1.29 o
   1   3   0          1.60          3.49         0.24 o
   2   3   0          5.32          5.72         0.47 o
   3   3   0         33.27         29.45         1.25 o
   4   3   0         37.36         34.93         1.49 o
   5   3   0          7.32          7.47         1.10 o
   6   3   0          0.00          0.47         1.02 o
   7   3   0         20.86         22.42         3.54 o
   8   3   0          0.65         -1.22         1.82 o
   9   3   0          1.71         -1.05         1.78 o
   0   4   0        152.60        170.33         2.73 o
   1   4   0         11.22          7.80         0.39 o
   2   4   0         25.15         27.41         0.96 o
   3   4   0         15.97         14.77         1.00 o
   4   4   0         41.22         38.68         1.91 o
   5   4   0         81.74         85.83         4.16 o
   6   4   0         39.73         38.55         4.55 o
   7   4   0          0.36          2.22         1.53 o
   8   4   0          0.00         -1.90         1.90 o
   9   4   0          1.78         -1.52         1.52 o
   1   5   0        206.57        203.29         2.10 o
   2   5   0         21.97         20.23         0.86 o
   3   5   0        156.66        155.52         2.84 o
   4   5   0         91.86         95.28         3.37 o
   5   5   0         23.77         25.13         3.02 o
   6   5   0          0.40          0.62         0.88 o
   7   5   0          1.81          2.48         1.56 o
   8   5   0          7.90         10.14         2.94 o
   0   6   0          3.81          4.87         0.87 o
   1   6   0        115.88        119.93         2.89 o
   2   6   0         63.21         62.81         2.89 o
   3   6   0        218.71        239.18         8.71 o
   4   6   0         34.14         36.63         3.57 o
   5   6   0         18.86         19.04         2.30 o
   6   6   0          0.43         -1.62         1.62 o
   7   6   0          3.34          4.57         2.00 o
   1   7   0         13.22         15.27         1.52 o
   2   7   0         46.71         52.58         2.88 o
   3   7   0          1.54          0.19         0.58 o
   4   7   0          1.33          0.54         0.91 o
   5   7   0          5.85          9.06         2.47 o
   6   7   0          0.04         -1.64         1.64 o
   0   8   0          2.04          3.01         1.41 o
   1   8   0          1.65         -0.60         0.82 o
   2   8   0          0.18         -0.40         1.09 o
   3   8   0          3.66          2.30         1.98 o
   4   8   0          0.54          0.75         0.72 o
  -9   0   1          0.23         -0.54         1.20 o
  -7   0   1         40.49         43.33         4.20 o
  -5   0   1        171.19        180.36         7.02 o
  -3   0   1       2378.86       2201.35        14.85 o
   1   0   1       2937.06       2364.85         9.10 o
   3   0   1        110.84         96.32         2.85 o
   5   0   1       1003.46        963.00        16.53 o
   7   0   1         41.50         38.37         3.98 o
   9   0   1          0.01          0.81         0.84 o
 -10   1   1          0.00         -1.86         1.86 o
  -9   1   1          2.59          1.30         0.62 o
  -8   1   1          3.27          3.03         0.92 o
  -7   1   1         44.69         34.57         2.69 o
  -6   1   1         25.92         24.90         2.04 o
  -5   1   1         34.31         38.59         2.53 o
  -4   1   1         16.27         15.25         0.97 o
  -3   1   1        511.42        503.65         4.66 o
  -2   1   1      14042.99       7829.41        22.13 o
  -1   1   1       2876.74       2216.25         8.18 o
   0   1   1        569.44        511.18         2.79 o
   1   1   1       2951.13       2360.02         7.57 o
   2   1   1        259.99        235.16         2.51 o
   3   1   1        591.63        578.25         3.89 o
   4   1   1        343.66        364.15         6.17 o
   5   1   1          2.48          2.28         0.39 o
   6   1   1          0.44          0.15         0.95 o
   7   1   1         13.94         14.02         1.68 o
   8   1   1          1.92          1.91         1.32 o
   9   1   1          0.05          0.96         0.60 o
  10   1   1          1.57          3.30         1.88 o
 -10   2   1          0.03          1.58         1.48 o
  -9   2   1         27.64         33.22         4.85 o
  -8   2   1          2.65          0.93         1.12 o
  -7   2   1          6.69          7.66         2.06 o
  -6   2   1          6.91          6.09         1.06 o
  -5   2   1          1.45          0.97         0.46 o
  -4   2   1        366.45        343.25         3.47 o
  -3   2   1        338.75        342.30         3.41 o
  -2   2   1        334.42        337.06         3.60 o
  -1   2   1       1547.88       1366.06         3.71 o
   0   2   1         88.80        102.77         1.31 o
   1   2   1         22.01         20.49         0.75 o
   2   2   1        224.21        224.80         2.09 o
   3   2   1         79.43         76.19         1.44 o
   4   2   1        168.16        172.72         3.34 o
   5   2   1          1.26          1.44         0.36 o
   6   2   1          0.23          0.33         0.29 o
   7   2   1          0.63         -0.22         0.39 o
   8   2   1          1.62          1.20         0.55 o
   9   2   1          0.26         -0.35         1.41 o
  10   2   1          1.58          1.26         1.25 o
  -9   3   1          0.24          4.75         2.13 o
  -8   3   1          6.72          8.79         2.68 o
  -7   3   1         24.49         29.67         4.20 o
  -6   3   1         16.57         17.21         1.89 o
  -5   3   1          0.20          0.05         0.23 o
  -4   3   1          2.72          2.85         0.31 o
  -3   3   1          8.54          7.64         0.63 o
  -2   3   1        241.91        254.34         2.89 o
  -1   3   1          0.21         -0.13         0.13 o
   0   3   1         18.58         15.98         0.67 o
   1   3   1         47.15         44.83         1.04 o
   2   3   1         75.04         71.45         1.24 o
   3   3   1         67.63         65.46         2.98 o
   4   3   1         20.65         20.20         2.74 o
   5   3   1          0.02          0.06         0.28 o
   6   3   1         26.90         23.29         1.55 o
   7   3   1         20.91         22.78         3.56 o
   8   3   1          0.38          0.32         1.18 o
   9   3   1          2.25          3.52         1.78 o
  -9   4   1          0.36         -1.40         1.40 o
  -8   4   1          2.06          0.13         0.86 o
  -7   4   1          4.97          3.75         1.68 o
  -6   4   1        140.45        153.64         9.17 o
  -5   4   1         72.18         69.14         2.61 o
  -4   4   1         33.21         34.24         1.60 o
  -3   4   1        152.03        144.11         2.66 o
  -2   4   1         78.39         89.94         1.46 o
  -1   4   1         46.04         49.91         1.30 o
   0   4   1          3.09          3.20         0.34 o
   1   4   1        123.40        120.72         1.99 o
   2   4   1         18.63         20.09         0.54 o
   3   4   1          1.59          0.58         0.52 o
   4   4   1          6.87          6.40         1.27 o
   5   4   1         19.55         17.75         1.95 o
   6   4   1          2.02          2.33         1.58 o
   7   4   1          0.98          0.18         1.04 o
   8   4   1          0.52          1.27         0.87 o
   9   4   1          3.71          6.45         2.51 o
  -8   5   1          0.44         -0.07         1.15 o
  -7   5   1          1.57         -0.46         1.69 o
  -6   5   1         13.69          9.13         2.48 o
  -5   5   1         45.54         44.27         2.75 o
  -4   5   1        280.89        278.95         5.68 o
  -3   5   1         64.41         62.11         1.57 o
  -2   5   1         29.76         30.99         0.81 o
  -1   5   1         57.98         59.38         1.44 o
   0   5   1         78.13         77.48         1.85 o
   1   5   1        152.61        153.66         2.12 o
   2   5   1        123.85        114.20         1.88 o
   3   5   1         25.84         25.77         1.68 o
   4   5   1        147.25        148.14         4.34 o
   5   5   1          0.26         -0.30         0.62 o
   6   5   1          3.78          1.82         0.80 o
   7   5   1          0.20         -1.54         1.54 o
   8   5   1          0.42          2.02         1.43 o
  -7   6   1          0.45          1.63         1.37 o
  -6   6   1          3.30          2.35         1.39 o
  -5   6   1          0.02         -0.15         0.69 o
  -4   6   1         12.58         12.53         1.68 o
  -3   6   1          2.38          1.58         0.46 o
  -2   6   1         72.80         73.74         2.51 o
  -1   6   1          0.92          0.08         0.26 o
   0   6   1        108.20        113.28         2.38 o
   1   6   1         77.61         78.00         1.95 o
   2   6   1        227.18        249.32         7.19 o
   3   6   1          0.04          0.04         0.58 o
   4   6   1          0.11         -0.08         0.62 o
   5   6   1          2.43          0.56         0.69 o
   6   6   1          5.20          8.37         1.67 o
   7   6   1         12.81         14.09         3.19 o
  -6   7   1          0.65          1.07         1.21 o
  -5   7   1         20.32         29.69         4.40 o
  -4   7   1          0.35          0.65         0.55 o
  -3   7   1          1.99          1.95         0.72 o
  -2   7   1          1.83          1.38         0.97 o
  -1   7   1         42.74         52.20         3.27 o
   0   7   1         44.90         43.52         4.77 o
   1   7   1         62.40         67.60         3.78 o
   2   7   1          4.84          4.60         1.98 o
   3   7   1         22.30         21.03         2.38 o
   4   7   1          0.97          1.47         0.93 o
   5   7   1          3.69          2.08         0.96 o
   6   7   1          2.92          2.14         1.11 o
  -4   8   1          4.23          9.34         2.55 o
  -3   8   1          2.56          2.56         1.06 o
  -2   8   1          0.00          0.07         0.88 o
  -1   8   1          3.85          1.42         1.37 o
   0   8   1         10.30         15.61         3.17 o
   1   8   1         14.46         13.86         3.01 o
   2   8   1          1.02          1.07         0.90 o
   3   8   1          0.00         -0.07         0.65 o
   4   8   1          1.38          0.56         0.93 o
 -10   0   2          1.02         -0.98         0.98 o
  -8   0   2          6.15          9.25         2.34 o
  -6   0   2          0.00          0.14         0.27 o
  -4   0   2        487.73        488.14        11.84 o
  -2   0   2        206.07        202.25         4.04 o
   0   0   2        303.02        303.08         3.63 o
   2   0   2        190.84        214.84         3.92 o
   4   0   2        258.88        257.37         7.88 o
   6   0   2          7.26          4.95         1.42 o
   8   0   2          0.43         -0.31         0.73 o
  10   0   2          0.08          0.52         0.95 o
 -10   1   2          2.07          5.80         2.26 o
  -9   1   2          7.56          8.29         1.60 o
  -8   1   2          1.51          0.04         0.99 o
  -7   1   2         22.08         24.04         2.43 o
  -6   1   2         17.80         17.15         0.70 o
  -5   1   2         90.15         98.04         3.42 o
  -4   1   2        140.35        145.60         3.29 o
  -3   1   2        126.46        131.31         3.04 o
  -2   1   2       2272.16       2011.71         8.93 o
  -1   1   2       1237.71       1149.41         9.30 o
   0   1   2        132.86        137.30         1.38 o
   1   1   2        309.64        272.28         2.81 o
   2   1   2         38.37         28.93         1.00 o
   3   1   2       1421.14       1400.47         8.98 o
   4   1   2         82.33         93.93         2.65 o
   5   1   2         14.89         15.65         1.09 o
   6   1   2         33.97         33.42         1.66 o
   7   1   2          4.77          3.71         1.92 o
   8   1   2          5.73          4.10         2.18 o
   9   1   2          0.18          0.81         1.10 o
  10   1   2          1.92          0.02         1.01 o
 -10   2   2          3.79          6.18         2.53 o
  -9   2   2          0.02          0.69         1.29 o
  -8   2   2          1.67          0.77         1.03 o
  -7   2   2         37.28         37.53         2.72 o
  -6   2   2          0.56          0.24         0.36 o
  -5   2   2        146.21        161.90         4.60 o
  -4   2   2       1795.96       1708.36        23.59 o
  -3   2   2        431.91        427.30        15.41 o
  -2   2   2        291.68        271.82         2.92 o
  -1   2   2       1300.48       1197.91         4.25 o
   0   2   2        315.49        289.38         2.14 o
   1   2   2       1522.71       1432.33         7.29 o
   2   2   2        692.12        734.68         5.07 o
   3   2   2         81.96         84.72         1.69 o
   4   2   2          5.27          7.88         0.49 o
   5   2   2          1.67          1.87         0.47 o
   6   2   2          1.52          1.09         0.57 o
   7   2   2         18.88         22.03         1.70 o
   8   2   2          2.06          1.52         0.69 o
   9   2   2          2.43          3.37         1.74 o
  -9   3   2          1.71          0.75         1.61 o
  -8   3   2         53.98         55.47         6.18 o
  -7   3   2         15.20         14.99         2.99 o
  -6   3   2          5.02          4.23         0.55 o
  -5   3   2        291.52        275.79         3.66 o
  -4   3   2        217.51        225.09         7.42 o
  -3   3   2        149.64        131.02         3.40 o
  -2   3   2         92.15        104.62         1.85 o
  -1   3   2        103.64        123.23         1.97 o
   0   3   2        101.09        103.78         1.99 o
   1   3   2          8.78          7.83         0.71 o
   2   3   2         61.86         67.52         1.46 o
   3   3   2         18.70         20.53         0.94 o
   4   3   2         15.92         14.29         1.00 o
   5   3   2          8.17         11.53         2.39 o
   6   3   2          0.64          0.41         0.29 o
   7   3   2         13.08         14.99         1.80 o
   8   3   2          7.33          7.96         2.33 o
   9   3   2          1.82          0.39         1.21 o
  -9   4   2          0.54         -0.34         1.00 o
  -8   4   2          7.59          8.13         2.42 o
  -7   4   2         30.89         30.10         4.42 o
  -6   4   2        144.86        149.42         6.32 o
  -5   4   2         22.09         22.61         1.56 o
  -4   4   2         26.79         22.78         1.74 o
  -3   4   2         39.93         40.23         1.69 o
  -2   4   2        172.21        171.05         4.11 o
  -1   4   2        703.53        701.66         5.62 o
   0   4   2        194.29        197.30         2.77 o
   1   4   2          0.08          0.83         0.33 o
   2   4   2        207.27        217.86         3.57 o
   3   4   2          1.36          1.35         0.25 o
   4   4   2         28.96         23.94         2.18 o
   5   4   2          6.65          4.54         1.02 o
   6   4   2         20.65         19.71         3.82 o
   7   4   2         28.28         36.61         3.76 o
   8   4   2          1.01          2.06         1.49 o
   9   4   2          0.52          2.01         1.56 o
  -8   5   2          0.09         -0.21         1.26 o
  -7   5   2          1.62          2.68         1.53 o
  -6   5   2         14.99         14.06         2.06 o
  -5   5   2          1.84          2.05         0.81 o
  -4   5   2         28.98         23.61         1.69 o
  -3   5   2         36.06         35.55         1.99 o
  -2   5   2         52.33         53.53         2.78 o
  -1   5   2         26.08         23.76         1.13 o
   0   5   2         39.13         39.14         1.67 o
   1   5   2        132.22        140.21         3.54 o
   2   5   2         36.51         38.80         1.54 o
   3   5   2         20.55         21.08         1.69 o
   4   5   2          0.42         -0.49         0.53 o
   5   5   2         17.14         18.32         2.43 o
   6   5   2          2.43          1.31         0.58 o
   7   5   2          0.04         -0.87         0.87 o
   8   5   2          5.43          5.40         2.20 o
  -7   6   2          0.82         -0.78         1.03 o
  -6   6   2          7.39          9.58         2.76 o
  -5   6   2          0.75          0.23         0.37 o
  -4   6   2          8.97          8.15         1.10 o
  -3   6   2          7.39          7.25         0.97 o
  -2   6   2          9.15          7.22         0.91 o
  -1   6   2          5.53          6.32         0.75 o
   0   6   2          7.79          7.45         0.77 o
   1   6   2          7.15          8.62         0.76 o
   2   6   2         73.74         75.01         2.88 o
   3   6   2          0.20          0.58         0.46 o
   4   6   2          4.25          1.69         0.64 o
   5   6   2          0.82         -0.14         0.70 o
   6   6   2          2.93          4.37         1.12 o
   7   6   2          8.38         13.77         2.21 o
  -6   7   2          0.16         -1.50         1.50 o
  -5   7   2          1.52          0.94         0.83 o
  -4   7   2         13.70         14.93         1.94 o
  -3   7   2          0.31          0.07         0.50 o
  -2   7   2         16.24         18.38         2.08 o
  -1   7   2          1.81          1.22         0.65 o
   0   7   2        122.99        136.95         8.41 o
   1   7   2         11.74         10.56         1.53 o
   2   7   2          6.42          5.85         1.28 o
   3   7   2          5.67          6.53         1.38 o
   4   7   2          4.75          2.90         0.89 o
   5   7   2          6.61          6.46         1.96 o
   6   7   2          2.42          0.91         0.76 o
  -4   8   2          0.21         -0.37         0.96 o
  -3   8   2          5.73          5.67         1.33 o
  -2   8   2         33.56         40.43         4.84 o
  -1   8   2         10.32         13.81         2.95 o
   0   8   2         15.63         16.40         3.19 o
   1   8   2          1.03          0.76         1.24 o
   2   8   2          2.89          2.17         1.29 o
   3   8   2          5.93          7.07         1.64 o
   4   8   2          0.81          2.81         1.10 o
  -9   0   3          0.84          4.43         2.02 o
  -7   0   3          0.06         -0.35         0.97 o
  -5   0   3          4.40          5.43         1.49 o
  -3   0   3         78.32         80.53         4.46 o
  -1   0   3        793.25        714.28        10.62 o
   1   0   3       1022.40        988.24         6.87 o
   3   0   3          1.22          1.77         0.69 o
   5   0   3         48.22         42.37         3.69 o
   7   0   3          3.63          3.67         1.39 o
   9   0   3          0.99          2.19         1.28 o
 -10   1   3          1.50          0.75         1.55 o
  -9   1   3          4.33          3.04         1.15 o
  -8   1   3          0.67          1.14         0.73 o
  -7   1   3          1.32          1.24         0.58 o
  -6   1   3         44.73         47.73         3.36 o
  -5   1   3         25.22         22.37         2.08 o
  -4   1   3         86.95        101.38         4.59 o
  -3   1   3         27.37         32.81         2.00 o
  -2   1   3        196.49        213.77         3.93 o
  -1   1   3        181.64        193.03         2.60 o
   0   1   3        405.54        422.17         3.28 o
   1   1   3        222.81        215.30         3.42 o
   2   1   3        652.30        681.28         5.41 o
   3   1   3        142.70        148.22         3.15 o
   4   1   3         49.31         47.35         2.47 o
   5   1   3         88.59         92.83         3.81 o
   6   1   3          0.03         -0.32         0.32 o
   7   1   3          1.94          3.94         0.96 o
   8   1   3          2.10          3.37         1.18 o
   9   1   3          0.81          0.60         0.72 o
 -10   2   3          9.05         10.20         2.99 o
  -9   2   3         23.27         28.23         4.69 o
  -8   2   3         19.56         23.04         2.92 o
  -7   2   3          7.73          9.54         1.22 o
  -6   2   3         93.16         95.99         6.93 o
  -5   2   3         47.14         56.00         4.90 o
  -4   2   3        439.89        421.33         7.98 o
  -3   2   3        113.76        111.75         2.87 o
  -2   2   3        154.28        160.74         5.42 o
  -1   2   3          0.19          0.08         0.13 o
   0   2   3        362.87        349.33         3.11 o
   1   2   3        733.15        731.75         6.81 o
   2   2   3         72.37         87.20         2.33 o
   3   2   3          0.40          0.51         0.36 o
   4   2   3         36.29         41.11         1.79 o
   5   2   3         88.83         92.81         2.00 o
   6   2   3         11.76         14.32         1.47 o
   7   2   3          0.89          0.92         0.40 o
   8   2   3          2.92          1.42         0.62 o
   9   2   3          0.61          1.26         1.37 o
  -9   3   3          0.41         -0.08         1.33 o
  -8   3   3         57.03         58.06         6.27 o
  -7   3   3         82.74         88.95         5.11 o
  -6   3   3        290.22        290.56         8.87 o
  -5   3   3          4.68          2.64         1.35 o
  -4   3   3         20.32         23.53         3.01 o
  -3   3   3       1503.68       1450.05         8.81 o
  -2   3   3          1.02          2.00         0.28 o
  -1   3   3        185.75        165.03         2.10 o
   0   3   3       1507.97       1519.87         6.21 o
   1   3   3        232.25        239.51         5.08 o
   2   3   3         20.00         27.17         1.14 o
   3   3   3         81.43         80.90         2.28 o
   4   3   3         76.10         81.71         2.36 o
   5   3   3        112.16        122.70         4.85 o
   6   3   3         21.76         21.66         2.12 o
   7   3   3          0.05          1.02         0.66 o
   8   3   3          4.23          3.39         1.95 o
   9   3   3         16.67         21.61         4.12 o
  -9   4   3          2.95          0.47         1.62 o
  -8   4   3          0.12         -1.31         1.31 o
  -7   4   3          4.67          4.10         1.40 o
  -6   4   3          3.69          3.56         0.98 o
  -5   4   3        192.88        180.79         5.20 o
  -4   4   3          2.01          1.87         1.08 o
  -3   4   3          7.70          8.13         0.59 o
  -2   4   3         35.50         38.29         1.35 o
  -1   4   3        441.14        474.37         5.31 o
   0   4   3         16.75         18.41         1.15 o
   1   4   3         25.26         27.30         1.09 o
   2   4   3          0.32         -0.02         0.25 o
   3   4   3          0.30          0.48         0.28 o
   4   4   3          0.25          0.01         0.20 o
   5   4   3          3.22          3.94         1.03 o
   6   4   3          5.35          3.52         1.70 o
   7   4   3         19.15         19.57         2.28 o
   8   4   3          0.85          2.13         1.26 o
  -8   5   3          1.64          1.88         1.51 o
  -7   5   3          3.48          2.37         2.23 o
  -6   5   3          3.96          2.16         1.50 o
  -5   5   3          3.19          2.34         0.69 o
  -4   5   3         11.19          8.68         1.25 o
  -3   5   3         37.22         40.88         2.61 o
  -2   5   3          0.39          0.31         0.46 o
  -1   5   3          4.65          5.89         0.71 o
   0   5   3         34.04         35.37         1.80 o
   1   5   3          0.04         -0.09         0.37 o
   2   5   3         15.08         14.63         0.97 o
   3   5   3         22.36         22.68         1.99 o
   4   5   3          0.92          1.10         0.48 o
   5   5   3         12.49         12.40         2.09 o
   6   5   3          3.57          0.91         0.68 o
   7   5   3          8.78          9.43         1.67 o
   8   5   3          0.72          0.21         1.30 o
  -7   6   3          0.01          1.88         1.34 o
  -6   6   3          1.57          1.81         0.90 o
  -5   6   3          5.87          6.06         1.03 o
  -4   6   3          4.12          1.90         1.70 o
  -3   6   3          5.06          3.62         1.65 o
  -2   6   3         19.79         19.51         1.89 o
  -1   6   3         14.65         19.47         1.36 o
   0   6   3          0.67          0.16         0.34 o
   1   6   3          9.79          7.75         0.96 o
   2   6   3          0.97          0.89         0.40 o
   3   6   3          2.22          1.84         0.53 o
   4   6   3         10.18          9.99         1.23 o
   5   6   3          2.94          1.24         0.68 o
   6   6   3          0.11         -0.35         0.69 o
   7   6   3          0.36         -0.39         0.77 o
  -6   7   3          0.91          2.68         1.58 o
  -5   7   3          0.04         -0.60         1.35 o
  -4   7   3          0.53          1.67         0.99 o
  -3   7   3          1.53          1.53         0.53 o
  -2   7   3         19.63         22.40         2.37 o
  -1   7   3         35.42         35.99         2.84 o
   0   7   3         20.41         15.95         3.03 o
   1   7   3          0.81          0.25         1.20 o
   2   7   3          1.56          1.25         0.75 o
   3   7   3          0.12          0.29         0.72 o
   4   7   3          0.01          0.70         0.70 o
   5   7   3         13.82         20.03         2.97 o
  -4   8   3          0.04          0.45         1.82 o
  -3   8   3          0.66          0.31         0.91 o
  -2   8   3         15.01         14.07         2.98 o
  -1   8   3         12.78         17.50         3.39 o
   0   8   3          0.01         -0.05         0.92 o
   1   8   3         21.30         24.92         4.06 o
   2   8   3          1.21          2.09         1.69 o
   3   8   3          1.16          2.54         1.40 o
 -10   0   4          3.02          4.63         2.28 o
  -8   0   4          2.87          3.25         1.40 o
  -6   0   4         18.19         19.69         3.07 o
  -4   0   4         33.46         35.63         3.47 o
  -2   0   4         95.84        107.00         3.47 o
   0   0   4       1032.38       1105.50        10.25 o
   2   0   4        236.34        261.48         7.35 o
   4   0   4         11.10         12.68         1.94 o
   6   0   4         72.37         76.25         5.52 o
   8   0   4          9.24         13.14         2.77 o
 -10   1   4          1.27          0.32         1.40 o
  -9   1   4         14.55         19.17         2.65 o
  -8   1   4          9.73          9.54         1.82 o
  -7   1   4          0.61          0.35         0.92 o
  -6   1   4          1.04          0.52         1.35 o
  -5   1   4          1.19          1.10         0.50 o
  -4   1   4        114.99        123.54         4.51 o
  -3   1   4          4.43          3.70         0.76 o
  -2   1   4        109.33        113.62         3.71 o
  -1   1   4         80.08         76.95         1.88 o
   0   1   4          8.36          7.16         0.50 o
   1   1   4        104.82        106.50         2.30 o
   2   1   4          5.27          7.78         0.76 o
   3   1   4        450.22        471.50         8.36 o
   4   1   4          0.84          0.61         0.56 o
   5   1   4          3.12          3.83         0.87 o
   6   1   4          1.06          0.78         1.38 o
   7   1   4          3.93          4.64         1.14 o
   8   1   4          8.43         12.74         1.88 o
   9   1   4          5.20          4.45         1.20 o
  -9   2   4          8.55         10.56         3.04 o
  -8   2   4          8.17         11.09         1.55 o
  -7   2   4         48.42         52.59         5.74 o
  -6   2   4         11.11         11.53         1.73 o
  -5   2   4        115.36        121.17         6.07 o
  -4   2   4        247.08        244.52         6.22 o
  -3   2   4         17.75         19.89         1.28 o
  -2   2   4        919.52        963.53         8.64 o
  -1   2   4        417.53        431.43         4.15 o
   0   2   4        281.28        300.29         3.33 o
   1   2   4         26.09         28.13         1.63 o
   2   2   4        461.37        512.98         6.24 o
   3   2   4        419.49        454.66         9.39 o
   4   2   4         41.62         39.02         3.80 o
   5   2   4         46.97         48.32         2.85 o
   6   2   4         46.46         49.33         2.38 o
   7   2   4          7.72         10.96         1.20 o
   8   2   4         34.58         34.18         2.95 o
   9   2   4          2.47          1.46         1.63 o
  -9   3   4          2.53          2.45         1.62 o
  -8   3   4          1.26          0.75         2.34 o
  -7   3   4          6.66          7.86         2.25 o
  -6   3   4        162.49        157.51         9.17 o
  -5   3   4         40.96         44.83         4.58 o
  -4   3   4         41.17         41.45         3.06 o
  -3   3   4        203.88        222.28         5.59 o
  -2   3   4        453.70        478.88         4.41 o
  -1   3   4        218.44        207.20         2.65 o
   0   3   4        151.15        151.83         2.86 o
   1   3   4          0.20          0.37         0.32 o
   2   3   4        186.32        209.05         4.10 o
   3   3   4          1.40          1.72         0.43 o
   4   3   4         59.84         60.42         3.05 o
   5   3   4          7.23          8.09         1.99 o
   6   3   4          8.78          6.12         1.13 o
   7   3   4         12.28          7.12         1.33 o
   8   3   4          2.79          4.87         1.90 o
   9   3   4          0.46          1.33         1.18 o
  -8   4   4         42.72         40.44         3.83 o
  -7   4   4          5.49          6.30         1.53 o
  -6   4   4          1.01          2.29         1.49 o
  -5   4   4        146.77        157.65         8.64 o
  -4   4   4         46.08         44.94         4.30 o
  -3   4   4          9.96         10.17         1.12 o
  -2   4   4        175.04        180.15         4.82 o
  -1   4   4         51.98         57.77         2.65 o
   0   4   4         61.85         69.64         2.98 o
   1   4   4         20.73         19.45         0.90 o
   2   4   4          3.53          2.45         0.60 o
   3   4   4         27.63         25.78         1.53 o
   4   4   4         19.29         16.80         1.94 o
   5   4   4         25.94         22.61         2.28 o
   6   4   4          5.23          5.47         1.26 o
   7   4   4          5.18          4.69         1.42 o
   8   4   4          1.60         -0.51         0.84 o
  -8   5   4          0.10         -0.87         0.87 o
  -7   5   4         27.49         26.59         3.02 o
  -6   5   4          0.58          0.40         1.00 o
  -5   5   4          7.75          5.53         1.11 o
  -4   5   4         13.03         10.19         2.14 o
  -3   5   4         36.82         42.12         4.01 o
  -2   5   4          5.30          3.53         1.16 o
  -1   5   4         11.23         12.63         2.06 o
   0   5   4          0.43          0.80         0.71 o
   1   5   4         21.31         21.36         1.84 o
   2   5   4          5.53          5.36         1.27 o
   3   5   4          1.12          0.51         0.49 o
   4   5   4          4.84          4.46         1.36 o
   5   5   4          4.86          3.12         1.01 o
   6   5   4          2.77          1.08         0.49 o
   7   5   4          1.29          0.00         1.15 o
  -7   6   4          0.04          0.34         1.92 o
  -6   6   4          0.17          0.56         0.57 o
  -5   6   4          0.26         -0.75         1.40 o
  -4   6   4          7.87          6.84         1.28 o
  -3   6   4         13.94         12.89         1.68 o
  -2   6   4          0.00          0.28         0.49 o
  -1   6   4          6.22          6.05         1.11 o
   0   6   4          9.62         10.45         1.13 o
   1   6   4          8.06          7.80         1.02 o
   2   6   4          2.94          1.41         0.82 o
   3   6   4         30.81         31.30         2.20 o
   4   6   4         10.67         13.06         1.50 o
   5   6   4          0.67          0.96         0.72 o
   6   6   4          2.29          5.36         1.47 o
  -5   7   4          1.15         -0.16         1.12 o
  -4   7   4          0.39          0.55         1.09 o
  -3   7   4          0.05         -0.92         0.92 o
  -2   7   4          3.35          1.53         0.79 o
  -1   7   4          1.85          3.35         1.26 o
   0   7   4          5.47          3.95         1.51 o
   1   7   4          0.26         -0.45         0.62 o
   2   7   4         19.72         21.70         2.42 o
   3   7   4          1.57          1.27         0.86 o
   4   7   4          3.73          2.84         1.08 o
   5   7   4          2.77          4.09         1.33 o
  -3   8   4         10.69          9.37         1.83 o
  -2   8   4          6.35          6.29         2.28 o
  -1   8   4          1.20          0.86         1.24 o
   0   8   4         11.67         12.58         2.93 o
   1   8   4          0.91          1.42         1.19 o
   2   8   4          0.01         -1.36         1.36 o
   3   8   4         15.72         24.80         2.85 o
  -9   0   5          0.02         -1.55         1.59 o
  -7   0   5          9.44          8.97         2.30 o
  -5   0   5         16.06         18.06         2.85 o
  -3   0   5         27.15         35.24         3.30 o
  -1   0   5        501.79        503.12        10.91 o
   1   0   5       1562.54       1670.70        20.14 o
   3   0   5         38.59         41.15         3.43 o
   5   0   5          3.11          2.21         0.92 o
   7   0   5         60.66         61.51         5.49 o
   9   0   5         18.33         18.70         3.50 o
  -9   1   5          8.56         13.93         2.44 o
  -8   1   5          3.91          3.44         1.64 o
  -7   1   5         36.57         38.27         3.37 o
  -6   1   5         21.23         18.63         2.17 o
  -5   1   5         36.43         35.33         2.75 o
  -4   1   5        242.68        261.80         6.85 o
  -3   1   5         66.82         72.46         3.32 o
  -2   1   5        289.65        311.73         7.73 o
  -1   1   5         18.99         21.11         1.25 o
   0   1   5        413.86        476.37         5.83 o
   1   1   5        118.40        128.29         3.96 o
   2   1   5         11.22          9.32         1.23 o
   3   1   5         53.60         65.17         4.45 o
   4   1   5        466.06        480.15         8.85 o
   5   1   5         27.06         27.76         2.25 o
   6   1   5         82.70         82.66         4.21 o
   7   1   5          6.05          8.50         1.57 o
   8   1   5         40.54         43.57         4.65 o
   9   1   5          6.21          7.33         1.54 o
  -9   2   5          8.58         10.89         2.23 o
  -8   2   5          3.66          5.31         1.49 o
  -7   2   5          0.03          1.06         1.02 o
  -6   2   5          6.62          6.99         1.38 o
  -5   2   5        165.49        165.65         7.26 o
  -4   2   5        140.11        139.14         4.92 o
  -3   2   5         15.29         17.92         2.24 o
  -2   2   5          0.20          1.20         0.43 o
  -1   2   5         71.85         81.51         2.37 o
   0   2   5         56.86         57.36         3.21 o
   1   2   5          2.53          2.38         0.46 o
   2   2   5        362.71        372.42         7.49 o
   3   2   5         23.23         27.64         2.22 o
   4   2   5          5.51          4.95         1.53 o
   5   2   5          7.16         10.08         2.23 o
   6   2   5         11.88         13.11         1.74 o
   7   2   5         13.11         12.17         1.37 o
   8   2   5          5.30          4.37         1.24 o
   9   2   5          0.15         -1.39         1.39 o
  -9   3   5          2.76          1.46         1.06 o
  -8   3   5          0.63          1.76         1.37 o
  -7   3   5          1.31          4.25         1.76 o
  -6   3   5          3.40          1.99         1.34 o
  -5   3   5         19.85         16.93         1.88 o
  -4   3   5         57.70         56.62         3.09 o
  -3   3   5         19.30         17.72         1.25 o
  -2   3   5         14.13         11.37         0.77 o
  -1   3   5         48.46         57.40         1.86 o
   0   3   5          0.00         -0.02         0.23 o
   1   3   5         80.61         80.07         2.55 o
   2   3   5         14.06         16.71         1.66 o
   3   3   5         12.39         11.83         1.51 o
   4   3   5          2.56          1.01         0.86 o
   5   3   5          9.78          7.61         2.08 o
   6   3   5         22.87         21.96         3.23 o
   7   3   5          0.05          0.02         0.64 o
   8   3   5          0.07          0.00         1.04 o
  -8   4   5         18.46         16.30         2.50 o
  -7   4   5         24.01         16.68         3.37 o
  -6   4   5         14.38         11.56         2.58 o
  -5   4   5          1.17          3.09         1.33 o
  -4   4   5         23.56         23.58         3.21 o
  -3   4   5         43.01         40.11         1.48 o
  -2   4   5         56.42         57.73         1.59 o
  -1   4   5         15.44         14.97         1.05 o
   0   4   5        181.00        196.68         3.50 o
   1   4   5         13.85         12.81         1.02 o
   2   4   5          3.87          3.99         0.72 o
   3   4   5          3.51          2.95         1.33 o
   4   4   5          9.58          7.98         1.45 o
   5   4   5         11.34          8.84         1.52 o
   6   4   5          0.15         -0.95         1.52 o
   7   4   5         12.49         12.71         1.98 o
   8   4   5          1.43          2.18         1.75 o
  -8   5   5          2.44          3.76         1.44 o
  -7   5   5         15.33         15.19         3.88 o
  -6   5   5          2.07          1.52         0.92 o
  -5   5   5         24.49         25.48         3.78 o
  -4   5   5          2.13          0.83         0.77 o
  -3   5   5         34.79         39.20         4.13 o
  -2   5   5         13.53         14.49         2.39 o
  -1   5   5         17.52         20.86         2.81 o
   0   5   5          4.55          5.25         0.94 o
   1   5   5         42.03         44.11         1.64 o
   2   5   5         15.75         17.57         1.29 o
   3   5   5          2.08          0.64         0.85 o
   4   5   5          1.18          0.92         0.66 o
   5   5   5          4.83          2.43         1.56 o
   6   5   5          5.36          5.07         1.10 o
   7   5   5          1.15          0.46         1.06 o
  -7   6   5          1.38          1.14         2.34 o
  -6   6   5          1.19          2.90         1.14 o
  -5   6   5          0.31          1.16         0.70 o
  -4   6   5          0.09         -0.60         0.60 o
  -3   6   5         29.26         33.17         3.89 o
  -2   6   5          3.33          1.24         0.87 o
  -1   6   5         20.08         17.76         2.64 o
   0   6   5         10.56          9.35         1.32 o
   1   6   5          6.80          7.10         1.23 o
   2   6   5          0.62          0.06         0.41 o
   3   6   5          0.31          1.43         0.71 o
   4   6   5         40.39         47.41         3.00 o
   5   6   5         20.22         25.05         2.27 o
   6   6   5          6.73          4.97         1.06 o
  -5   7   5          3.93          8.15         2.68 o
  -4   7   5          0.28          1.89         1.32 o
  -3   7   5          0.01         -1.00         1.03 o
  -2   7   5          1.83         -0.38         1.15 o
  -1   7   5         11.95          6.29         1.84 o
   0   7   5          4.11          1.21         1.07 o
   1   7   5         33.25         32.26         2.82 o
   2   7   5          1.80          2.92         1.20 o
   3   7   5         27.44         31.92         3.12 o
   4   7   5          1.03          2.13         1.02 o
   5   7   5          0.68          0.84         0.92 o
  -3   8   5          0.11         -0.82         1.92 o
  -2   8   5         10.53         14.39         3.17 o
  -1   8   5          5.01          2.56         1.07 o
   0   8   5          0.11         -1.43         1.43 o
   1   8   5          1.96          3.15         1.71 o
   2   8   5          0.09         -0.12         1.14 o
  -8   0   6          5.30          3.03         1.75 o
  -6   0   6        216.78        241.61        11.23 o
  -4   0   6         33.84         37.95         3.93 o
  -2   0   6        323.09        346.91        10.36 o
   0   0   6         99.53        101.48         5.27 o
   2   0   6       1651.14       1697.66        23.63 o
   4   0   6        350.93        326.64        10.74 o
   6   0   6        402.72        408.55        13.65 o
   8   0   6          0.27          0.49         1.10 o
  -9   1   6          0.55          0.43         0.97 o
  -8   1   6         12.17         13.39         2.29 o
  -7   1   6         22.64         22.98         2.67 o
  -6   1   6         15.33         16.37         2.59 o
  -5   1   6          6.59          5.07         1.61 o
  -4   1   6          7.53          8.80         1.32 o
  -3   1   6        131.87        140.94         4.92 o
  -2   1   6         36.50         35.10         2.31 o
  -1   1   6         33.55         36.59         2.25 o
   0   1   6        437.28        489.19         8.17 o
   1   1   6        272.89        326.36         6.87 o
   2   1   6         25.18         28.26         1.76 o
   3   1   6         52.01         48.56         2.99 o
   4   1   6        115.11        107.90         6.50 o
   5   1   6          1.31          1.64         0.80 o
   6   1   6         17.49         16.10         1.95 o
   7   1   6          8.41          6.84         1.35 o
   8   1   6         33.49         35.64         3.22 o
   9   1   6          4.71          5.20         1.91 o
  -9   2   6          0.48          3.71         2.06 o
  -8   2   6          0.65         -0.92         1.76 o
  -7   2   6         11.45         14.85         2.16 o
  -6   2   6         12.43         12.67         1.84 o
  -5   2   6          0.01          0.71         0.50 o
  -4   2   6         11.45          8.80         1.32 o
  -3   2   6          1.83          2.40         0.63 o
  -2   2   6         20.11         26.24         1.99 o
  -1   2   6          3.11          3.55         0.73 o
   0   2   6         10.77         10.58         1.23 o
   1   2   6        119.11        119.21         4.04 o
   2   2   6         71.70         66.19         2.68 o
   3   2   6         20.26         26.04         2.26 o
   4   2   6         48.27         47.19         3.23 o
   5   2   6          0.66         -0.09         0.98 o
   6   2   6          0.10         -1.24         1.24 o
   7   2   6         24.30         24.11         3.65 o
   8   2   6          2.34          2.31         1.14 o
  -9   3   6          0.60         -0.52         1.80 o
  -8   3   6          2.30          0.91         1.09 o
  -7   3   6          8.76         11.80         2.76 o
  -6   3   6          0.33          1.11         1.06 o
  -5   3   6          2.42          2.02         0.92 o
  -4   3   6          0.36          0.18         0.34 o
  -3   3   6         33.42         32.61         2.40 o
  -2   3   6         35.68         40.76         1.85 o
  -1   3   6          0.57          0.40         0.41 o
   0   3   6         10.95         11.90         1.32 o
   1   3   6         14.52         17.04         1.29 o
   2   3   6          5.54          6.13         0.83 o
   3   3   6          0.09          0.13         0.48 o
   4   3   6          0.27         -0.36         0.66 o
   5   3   6          4.84          6.12         2.25 o
   6   3   6          0.65          0.23         0.99 o
   7   3   6          0.97          0.29         0.63 o
   8   3   6          2.41          1.11         1.29 o
  -8   4   6          4.23          4.35         2.06 o
  -7   4   6          0.76          0.94         0.87 o
  -6   4   6          0.48         -0.75         1.05 o
  -5   4   6         12.39         13.21         2.73 o
  -4   4   6         10.59          8.99         1.30 o
  -3   4   6          7.38          6.85         1.95 o
  -2   4   6          8.38          6.90         0.71 o
  -1   4   6         79.08         77.41         2.86 o
   0   4   6          8.66         11.65         3.42 o
   1   4   6          2.40          3.11         0.59 o
   2   4   6          0.50          0.58         0.48 o
   3   4   6         13.09         13.78         1.83 o
   4   4   6         19.52         18.68         2.17 o
   5   4   6          0.59          0.66         1.13 o
   6   4   6          1.51          1.87         0.69 o
   7   4   6          6.23          5.39         1.12 o
   8   4   6          0.02         -0.39         1.25 o
  -7   5   6          3.73          2.82         1.53 o
  -6   5   6         11.07          8.91         2.49 o
  -5   5   6          1.07          2.17         1.23 o
  -4   5   6         17.25         21.30         3.30 o
  -3   5   6          6.88          4.52         1.55 o
  -2   5   6         87.97         90.36         6.36 o
  -1   5   6          0.57          0.02         0.53 o
   0   5   6          2.49          2.90         1.07 o
   1   5   6          3.15          1.81         0.83 o
   2   5   6         18.53         22.49         1.57 o
   3   5   6         69.74         66.21         2.96 o
   4   5   6          0.99          0.66         0.65 o
   5   5   6         51.17         54.81         3.30 o
   6   5   6          0.00         -0.53         0.53 o
   7   5   6          3.67          8.09         1.37 o
  -6   6   6          0.04          0.30         0.85 o
  -5   6   6          3.73          3.19         1.52 o
  -4   6   6         18.32         18.05         3.25 o
  -3   6   6          0.04          0.72         1.00 o
  -2   6   6          8.25          7.16         1.89 o
  -1   6   6         34.46         35.56         4.08 o
   0   6   6          8.72          8.93         2.08 o
   1   6   6         55.79         60.45         3.59 o
   2   6   6         18.51         16.44         1.94 o
   3   6   6         29.61         31.03         2.42 o
   4   6   6         13.13         12.89         1.66 o
   5   6   6         25.44         26.69         2.40 o
   6   6   6          0.06         -0.53         0.66 o
  -5   7   6          4.97          7.17         2.26 o
  -4   7   6          7.60          8.07         1.62 o
  -3   7   6          1.85          3.37         1.37 o
  -2   7   6          6.10          4.74         1.63 o
  -1   7   6          1.11          1.58         1.01 o
   0   7   6          0.01          0.90         1.08 o
   1   7   6          6.16          5.96         1.28 o
   2   7   6          0.07          0.20         0.70 o
   3   7   6          2.81          1.82         1.99 o
   4   7   6         20.76         20.67         2.72 o
  -2   8   6          0.93          1.53         0.86 o
  -1   8   6          1.10          1.71         1.23 o
   0   8   6          2.58          1.80         1.59 o
   1   8   6          0.27          2.09         1.56 o
  -9   0   7         19.90         29.85         5.02 o
  -7   0   7          0.00          1.38         1.14 o
  -5   0   7         37.22         34.16         4.18 o
  -3   0   7         57.58         68.40         5.14 o
  -1   0   7        414.15        484.75        12.58 o
   1   0   7        398.72        451.34        12.42 o
   3   0   7        313.44        297.19        11.22 o
   5   0   7          4.56          6.13         1.68 o
   7   0   7         89.43        103.37         7.51 o
  -9   1   7          0.02         -0.47         2.84 o
  -8   1   7         21.31         24.90         3.59 o
  -7   1   7          5.58          5.86         1.95 o
  -6   1   7          1.05          0.75         1.25 o
  -5   1   7          0.37         -0.42         0.55 o
  -4   1   7          0.98          1.37         0.67 o
  -3   1   7         33.12         37.30         2.68 o
  -2   1   7          3.40          2.45         0.98 o
  -1   1   7        329.84        359.83         7.73 o
   0   1   7        261.24        248.50        17.51 o
   1   1   7        107.02        118.15         4.49 o
   2   1   7        267.68        262.43         6.99 o
   3   1   7         43.13         47.35         2.54 o
   4   1   7        140.86        142.57         5.68 o
   5   1   7        216.06        215.27        10.08 o
   6   1   7          5.63          5.31         1.20 o
   7   1   7         23.65         24.51         2.62 o
   8   1   7          7.38          4.74         1.30 o
  -9   2   7          0.26          0.36         1.02 o
  -8   2   7          0.98          1.02         0.81 o
  -7   2   7          1.27          0.33         0.66 o
  -6   2   7          0.01          0.50         0.50 o
  -5   2   7         35.87         32.59         2.81 o
  -4   2   7         10.81         14.01         2.05 o
  -3   2   7         30.09         32.75         2.51 o
  -2   2   7         12.52         17.16         2.03 o
  -1   2   7          4.88          4.67         0.89 o
   0   2   7         21.32         21.55         1.91 o
   1   2   7          1.50          1.55         1.10 o
   2   2   7          5.04          3.01         0.64 o
   3   2   7         57.24         53.55         2.72 o
   4   2   7          1.13          1.54         0.71 o
   5   2   7         39.81         33.74         3.02 o
   6   2   7          0.09          0.04         0.76 o
   7   2   7          1.06          0.03         0.93 o
   8   2   7          0.06         -0.25         0.94 o
  -8   3   7          0.00          0.38         1.13 o
  -7   3   7          3.38          5.94         1.46 o
  -6   3   7          8.03          7.25         1.49 o
  -5   3   7          0.10         -0.66         0.66 o
  -4   3   7          1.44          1.67         0.67 o
  -3   3   7          8.00          9.63         1.37 o
  -2   3   7          7.26          6.72         1.09 o
  -1   3   7          0.34          0.34         0.39 o
   0   3   7         71.42         75.65         3.42 o
   1   3   7         20.56         18.96         1.78 o
   2   3   7         28.90         28.62         1.92 o
   3   3   7         12.59         12.78         1.34 o
   4   3   7          0.08         -0.48         0.67 o
   5   3   7         16.10         18.54         2.34 o
   6   3   7          0.09         -0.70         0.70 o
   7   3   7          0.25          1.38         1.42 o
   8   3   7          1.41          0.01         1.15 o
  -8   4   7          0.34         -0.62         1.52 o
  -7   4   7          5.24          5.16         2.11 o
  -6   4   7          2.60          3.49         1.61 o
  -5   4   7         11.52         10.96         1.62 o
  -4   4   7         16.64         16.07         1.80 o
  -3   4   7          7.65          7.81         2.12 o
  -2   4   7         23.99         32.20         2.21 o
  -1   4   7          9.97          9.19         1.17 o
   0   4   7         84.69         86.07         3.52 o
   1   4   7         34.81         32.55         1.94 o
   2   4   7          3.19          2.45         0.77 o
   3   4   7         50.71         53.41         2.78 o
   4   4   7         13.42         12.69         1.92 o
   5   4   7          0.00         -0.66         0.66 o
   6   4   7          1.10          2.42         4.63 o
   7   4   7          0.02         -0.22         0.56 o
  -7   5   7          0.57         -1.28         1.28 o
  -6   5   7          0.04         -0.36         0.80 o
  -5   5   7          8.57          6.43         2.11 o
  -4   5   7          7.38          6.81         2.04 o
  -3   5   7         60.72         57.59         5.54 o
  -2   5   7         11.10          7.63         2.02 o
  -1   5   7         29.17         29.79         3.79 o
   0   5   7         19.16         16.22         2.85 o
   1   5   7          5.28          7.41         1.37 o
   2   5   7        177.10        183.31         6.61 o
   3   5   7         57.20         59.82         8.51 o
   4   5   7          0.08         -0.55         0.81 o
   5   5   7          2.27          5.92         1.43 o
   6   5   7          6.36          6.34         1.21 o
  -6   6   7          8.90         14.07         3.23 o
  -5   6   7          6.86          5.44         1.98 o
  -4   6   7          0.32         -1.13         1.13 o
  -3   6   7          4.84          6.44         1.95 o
  -2   6   7          0.11         -0.50         0.74 o
  -1   6   7          9.40          9.48         2.25 o
   0   6   7         17.28         16.67         2.93 o
   1   6   7          3.23          3.42         1.22 o
   2   6   7         18.84         15.95         2.02 o
   3   6   7         10.71          8.68         1.62 o
   4   6   7         26.66         24.09         3.17 o
   5   6   7          1.97          1.11         0.93 o
  -4   7   7          0.79         -0.21         2.80 o
  -3   7   7          0.03         -0.46         1.04 o
  -2   7   7          2.31          1.63         0.92 o
  -1   7   7          0.36          1.25         0.79 o
   0   7   7          0.32          1.31         1.01 o
   1   7   7          5.32          6.56         1.87 o
   2   7   7          4.44          3.92         1.05 o
   3   7   7          0.00          0.41         0.52 o
  -8   0   8          2.98          6.81         2.45 o
  -6   0   8          6.20          8.48         2.42 o
  -4   0   8          1.29          0.80         0.95 o
  -2   0   8         12.72         16.59         2.55 o
   0   0   8        145.15        158.34         7.77 o
   2   0   8          8.97          9.72         2.10 o
   4   0   8         46.90         53.75         5.35 o
   6   0   8        154.55        172.39         9.60 o
   8   0   8          0.00         -0.67         0.97 o
  -9   1   8          0.23          0.54         1.01 o
  -8   1   8          1.57          0.39         1.51 o
  -7   1   8          7.97          5.92         1.47 o
  -6   1   8          1.00          0.30         0.51 o
  -5   1   8          0.39          0.44         0.58 o
  -4   1   8         35.80         39.58         3.08 o
  -3   1   8         35.07         38.81         2.90 o
  -2   1   8          0.50          0.36         0.44 o
  -1   1   8        123.25        122.39         4.85 o
   0   1   8         87.76         92.43         4.21 o
   1   1   8         40.42         42.44         2.92 o
   2   1   8         60.26         63.20         3.69 o
   3   1   8          0.67          1.34         0.84 o
   4   1   8        156.64        161.57         6.66 o
   5   1   8         42.61         46.02         6.76 o
   6   1   8          0.06         -0.56         0.99 o
   7   1   8          2.02          2.63         1.42 o
   8   1   8          3.73          3.73         1.29 o
  -8   2   8          0.45          0.20         1.25 o
  -7   2   8          1.44          1.44         1.47 o
  -6   2   8          0.00         -0.34         0.66 o
  -5   2   8          1.70          0.81         0.64 o
  -4   2   8          0.02         -0.08         0.65 o
  -3   2   8         28.42         30.09         3.07 o
  -2   2   8        134.94        142.89         5.29 o
  -1   2   8         42.05         47.27         2.99 o
   0   2   8         94.31         90.33         4.14 o
   1   2   8         81.84         81.76         4.02 o
   2   2   8        123.19        114.02         4.96 o
   3   2   8        194.06        194.22         5.49 o
   4   2   8          0.50          0.81         0.55 o
   5   2   8         17.60         16.67         2.45 o
   6   2   8          0.00          1.30         0.89 o
   7   2   8          3.59          5.57         1.48 o
   8   2   8          0.30          0.91         1.08 o
  -8   3   8          1.03          1.39         2.24 o
  -7   3   8         13.52         14.35         2.35 o
  -6   3   8          7.16          5.91         1.36 o
  -5   3   8          0.52         -0.10         1.36 o
  -4   3   8         20.44         24.21         2.33 o
  -3   3   8          0.29          0.02         0.56 o
  -2   3   8         97.18         96.53         6.29 o
  -1   3   8         62.26         57.59         6.77 o
   0   3   8          0.05         -0.26         0.46 o
   1   3   8        177.19        173.73         5.80 o
   2   3   8         28.60         28.25         2.04 o
   3   3   8         39.03         36.68         2.39 o
   4   3   8          1.12          1.13         0.49 o
   5   3   8          0.15         -0.86         0.86 o
   6   3   8          3.89          2.44         1.22 o
   7   3   8          0.24         -0.74         0.74 o
  -7   4   8          0.66         -1.26         1.26 o
  -6   4   8          0.12          2.10         1.56 o
  -5   4   8         15.62         14.08         1.91 o
  -4   4   8         34.13         33.52         2.70 o
  -3   4   8         21.95         19.16         1.92 o
  -2   4   8          0.01          0.21         0.46 o
  -1   4   8          5.26          6.11         1.07 o
   0   4   8        223.82        237.38         6.41 o
   1   4   8        163.45        166.55         5.55 o
   2   4   8          1.80          1.47         0.61 o
   3   4   8          1.42          3.25         0.83 o
   4   4   8         19.90         19.58         1.87 o
   5   4   8          9.73         12.49         2.03 o
   6   4   8         12.72         14.32         2.33 o
   7   4   8          0.29          1.25         0.86 o
  -6   5   8          1.99          1.25         1.00 o
  -5   5   8          0.10          0.27         0.62 o
  -4   5   8          4.88          9.06         2.59 o
  -3   5   8          5.07          4.28         1.75 o
  -2   5   8          8.11          7.07         2.18 o
  -1   5   8         32.60         34.58         4.32 o
   0   5   8         28.08         27.82         3.93 o
   1   5   8          0.54          0.45         1.10 o
   2   5   8         21.85         16.59         2.14 o
   3   5   8         32.74         31.83         4.46 o
   4   5   8          9.94         10.20         1.81 o
   5   5   8          0.06          0.35         0.84 o
   6   5   8          0.31          0.35         0.80 o
  -5   6   8          0.69         -1.56         1.56 o
  -4   6   8          4.75          5.03         1.91 o
  -3   6   8          1.16         -0.17         1.16 o
  -2   6   8          0.73          1.14         1.27 o
  -1   6   8          0.11         -0.22         0.98 o
   0   6   8          4.12          6.11         2.09 o
   1   6   8          0.71          1.08         1.06 o
   2   6   8          2.50          0.80         0.73 o
   3   6   8         11.16         10.94         1.86 o
   4   6   8          0.06         -0.55         1.40 o
  -3   7   8          2.92          2.82         1.63 o
  -2   7   8          1.17          4.75         1.71 o
  -1   7   8          2.92          2.05         1.33 o
   0   7   8          0.45          0.94         1.02 o
   1   7   8          6.84          7.65         2.18 o
   2   7   8          2.63          1.24         1.10 o
  -7   0   9          0.55         -0.66         1.47 o
  -5   0   9          0.05          1.52         1.23 o
  -3   0   9          6.55          6.25         1.86 o
  -1   0   9          8.38         10.40         2.19 o
   1   0   9         18.78         16.48         2.72 o
   3   0   9          2.78          4.17         1.47 o
   5   0   9         41.37         50.03         5.68 o
   7   0   9          0.63          0.26         1.02 o
  -8   1   9          1.36          0.78         0.95 o
  -7   1   9          0.07         -0.68         0.76 o
  -6   1   9          0.05         -0.36         0.79 o
  -5   1   9          6.62          5.93         1.54 o
  -4   1   9          0.13         -0.42         0.79 o
  -3   1   9          0.20         -0.37         0.48 o
  -2   1   9         19.87         18.20         2.02 o
  -1   1   9          2.91          1.56         0.66 o
   0   1   9         13.28         14.53         2.21 o
   1   1   9          5.97          6.13         1.26 o
   2   1   9          6.21          7.86         1.41 o
   3   1   9          5.22          4.47         1.75 o
   4   1   9        117.73        124.99         5.96 o
   5   1   9          2.58          1.66         0.58 o
   6   1   9          1.76          1.31         0.70 o
   7   1   9          1.16          1.71         0.92 o
  -8   2   9          3.95          3.70         1.31 o
  -7   2   9          1.04          3.68         1.17 o
  -6   2   9          0.92          0.51         0.56 o
  -5   2   9          6.42          7.91         1.51 o
  -4   2   9         23.32         20.65         2.29 o
  -3   2   9        137.59        142.14         5.80 o
  -2   2   9         47.69         49.72         4.26 o
  -1   2   9         12.38          9.05         1.47 o
   0   2   9        118.97        123.26         6.72 o
   1   2   9          2.80          2.91         1.17 o
   2   2   9        179.03        180.96         6.58 o
   3   2   9         62.30         69.29         4.26 o
   4   2   9          9.64          7.27         1.19 o
   5   2   9          6.77          5.00         1.03 o
   6   2   9          2.10          3.46         1.34 o
   7   2   9          1.94          3.08         1.16 o
  -7   3   9          0.30          0.03         0.84 o
  -6   3   9          9.94          8.19         2.97 o
  -5   3   9         31.70         34.98         3.13 o
  -4   3   9          8.40          9.87         1.78 o
  -3   3   9          1.00         -0.11         0.65 o
  -2   3   9        229.55        229.36         7.08 o
  -1   3   9        247.05        261.54         7.41 o
   0   3   9         49.86         57.57         5.76 o
   1   3   9         58.83         54.92         3.50 o
   2   3   9         42.25         43.51         4.39 o
   3   3   9        105.86        100.45         4.18 o
   4   3   9          7.75          7.42         1.27 o
   5   3   9          2.85          0.72         1.38 o
   6   3   9         12.45         14.33         1.87 o
   7   3   9          0.40          0.40         0.99 o
  -7   4   9          1.97          4.47         2.08 o
  -6   4   9          7.45          5.34         2.23 o
  -5   4   9          8.55          6.88         2.43 o
  -4   4   9          1.11         -0.19         0.90 o
  -3   4   9         19.33         23.89         2.31 o
  -2   4   9         16.84         11.26         1.58 o
  -1   4   9         11.67         13.52         1.66 o
   0   4   9         39.65         37.94         2.81 o
   1   4   9        169.71        163.20         9.37 o
   2   4   9          2.97          3.20         0.84 o
   3   4   9          0.01          0.14         0.44 o
   4   4   9          0.20         -0.48         0.48 o
   5   4   9          9.59          8.43         1.76 o
   6   4   9          0.51          0.42         0.56 o
  -6   5   9          0.03          2.32         1.71 o
  -5   5   9          1.89          0.35         0.78 o
  -4   5   9          1.34          1.39         1.43 o
  -3   5   9          0.66          1.21         1.07 o
  -2   5   9          0.56          1.81         1.27 o
  -1   5   9          0.09         -0.18         0.78 o
   0   5   9          0.89         -0.02         0.86 o
   1   5   9         13.48         13.86         2.92 o
   2   5   9          0.29         -0.06         0.71 o
   3   5   9          0.10         -0.63         0.63 o
   4   5   9          0.78          0.57         1.27 o
   5   5   9          0.53          0.93         0.72 o
  -4   6   9          0.15          0.62         1.04 o
  -3   6   9          0.06          0.83         0.94 o
  -2   6   9          0.06          0.04         0.63 o
  -1   6   9          0.64          0.62         0.64 o
   0   6   9          0.15         -0.63         0.95 o
   1   6   9          2.49          2.53         1.63 o
   2   6   9          1.95         -0.08         0.77 o
   3   6   9          0.22          0.56         0.55 o
   4   6   9          0.00         -0.62         1.16 o
  -1   7   9          0.12          1.82         1.41 o
   0   7   9          0.01         -1.37         1.37 o
   1   7   9          5.62          1.28         1.17 o
  -8   0  10          0.30          3.05         1.91 o
  -6   0  10          2.75          1.82         1.39 o
  -4   0  10          0.10          0.57         1.24 o
  -2   0  10         10.19         10.34         2.39 o
   0   0  10          5.95          7.39         1.97 o
   2   0  10         36.12         32.37         4.30 o
   4   0  10         21.81         25.75         4.00 o
   6   0  10          0.01         -1.73         1.73 o
  -8   1  10          0.39          0.27         0.72 o
  -7   1  10          0.08         -1.06         1.22 o
  -6   1  10         10.13          9.23         1.76 o
  -5   1  10         19.97         21.48         2.62 o
  -4   1  10          0.17          0.13         0.69 o
  -3   1  10         55.52         56.44         3.94 o
  -2   1  10         18.73         18.42         2.16 o
  -1   1  10         12.40         13.11         1.84 o
   0   1  10          3.56          3.93         0.97 o
   1   1  10          7.15          9.09         2.33 o
   2   1  10          7.34          3.89         4.33 o
   3   1  10          5.83          5.00         1.15 o
   4   1  10          3.33          2.33         1.00 o
   5   1  10          1.33          2.16         1.01 o
   6   1  10          3.22          3.98         1.35 o
   7   1  10          0.09         -0.21         0.69 o
  -7   2  10          0.93          1.15         0.97 o
  -6   2  10          2.56         -0.03         0.79 o
  -5   2  10          8.78          8.48         1.76 o
  -4   2  10         88.71        104.28         5.93 o
  -3   2  10         74.17         77.10         4.54 o
  -2   2  10          7.25          3.33         1.37 o
  -1   2  10         42.39         42.83         3.23 o
   0   2  10         17.92         16.46         1.96 o
   1   2  10         18.93         14.48         3.27 o
   2   2  10        199.30        207.61         8.73 o
   3   2  10          7.70          5.78         1.38 o
   4   2  10          8.53          4.45         1.73 o
   5   2  10          1.04          0.83         0.62 o
   6   2  10          0.08          1.77         0.81 o
  -7   3  10          7.74          3.12         1.15 o
  -6   3  10          1.61          1.94         0.87 o
  -5   3  10          0.09         -0.71         0.71 o
  -4   3  10         41.69         40.65         3.37 o
  -3   3  10          4.12          3.65         1.43 o
  -2   3  10         11.13          8.99         1.53 o
  -1   3  10         89.07         92.55         4.71 o
   0   3  10        164.15        178.59         7.07 o
   1   3  10         49.59         50.30         3.57 o
   2   3  10          0.27         -0.20         0.67 o
   3   3  10          4.71          4.50         1.20 o
   4   3  10         22.65         21.77         2.13 o
   5   3  10          3.77          6.35         1.76 o
   6   3  10          3.34          5.96         1.26 o
  -6   4  10          4.70          3.64         1.70 o
  -5   4  10          1.69          1.88         1.46 o
  -4   4  10          0.93          1.92         1.73 o
  -3   4  10          1.93          1.96         1.49 o
  -2   4  10         37.43         47.93         5.55 o
  -1   4  10         68.59         74.04         6.56 o
   0   4  10          0.78          0.33         0.73 o
   1   4  10         21.41         21.50         2.31 o
   2   4  10          3.04          2.91         0.95 o
   3   4  10          0.53          0.93         0.69 o
   4   4  10          1.46          1.61         0.64 o
   5   4  10          3.88          4.27         1.35 o
  -5   5  10          0.03         -1.65         1.65 o
  -4   5  10          0.09          1.68         1.27 o
  -3   5  10          4.70          4.85         2.01 o
  -2   5  10          0.01          0.13         1.02 o
  -1   5  10         22.08         26.66         4.22 o
   0   5  10          0.25          0.10         1.21 o
   1   5  10          0.00          0.38         0.83 o
   2   5  10          0.59         -0.17         0.74 o
   3   5  10          0.40         -0.59         1.60 o
   4   5  10          1.46          2.64         1.65 o
  -3   6  10          0.13          1.84         1.39 o
  -2   6  10          0.63         -1.42         1.42 o
  -1   6  10          4.61          9.96         2.72 o
   0   6  10          0.74          1.25         1.25 o
   1   6  10          0.66          0.83         1.14 o
   2   6  10          0.30          1.44         0.62 o
  -7   0  11         20.59         20.97         4.22 o
  -5   0  11         61.63         68.61         6.88 o
  -3   0  11          4.54          2.54         1.52 o
  -1   0  11         11.59          8.87         2.35 o
   1   0  11          3.01          1.08         0.84 o
   3   0  11         21.01         20.05         3.60 o
   5   0  11          0.18          0.45         1.49 o
  -7   1  11          2.45          4.55         2.08 o
  -6   1  11         13.30         13.90         2.31 o
  -5   1  11         27.10         30.70         3.28 o
  -4   1  11          2.44          2.32         1.12 o
  -3   1  11         18.53         17.40         2.35 o
  -2   1  11         43.77         39.52         3.32 o
  -1   1  11         22.00         18.89         2.32 o
   0   1  11         57.58         50.20         3.80 o
   1   1  11          0.50          1.55         0.71 o
   2   1  11          0.46         -0.20         0.92 o
   3   1  11         14.21         10.03         1.80 o
   4   1  11          0.00          0.10         0.76 o
   5   1  11          4.24          3.15         1.22 o
   6   1  11          1.80          5.04         1.55 o
  -7   2  11          1.28          3.22         1.28 o
  -6   2  11          3.58          3.76         1.26 o
  -5   2  11          1.15          0.69         1.88 o
  -4   2  11         22.05         25.28         2.85 o
  -3   2  11         73.38         75.97         4.75 o
  -2   2  11         10.92         12.19         3.52 o
  -1   2  11          2.09          1.51         1.16 o
   0   2  11          2.94          1.99         0.77 o
   1   2  11         64.68         65.27         4.30 o
   2   2  11          4.63          4.79         1.30 o
   3   2  11          1.00          1.83         0.98 o
   4   2  11          0.15          0.47         0.66 o
   5   2  11          0.60         -0.28         0.79 o
   6   2  11          1.18          2.27         1.19 o
  -6   3  11          0.02         -0.80         0.80 o
  -5   3  11          0.51         -0.91         0.91 o
  -4   3  11          0.26          1.87         0.94 o
  -3   3  11          0.45         -0.18         0.63 o
  -2   3  11          9.42          7.23         1.46 o
  -1   3  11          0.92          0.12         1.10 o
   0   3  11         43.78         42.38         3.52 o
   1   3  11         12.04         14.34         2.51 o
   2   3  11          0.16          0.20         0.60 o
   3   3  11         10.04          7.57         1.62 o
   4   3  11          0.84          0.31         0.58 o
   5   3  11          7.74         10.98         1.98 o
  -5   4  11          0.37          2.69         1.68 o
  -4   4  11          1.91          2.18         1.47 o
  -3   4  11          2.84          2.58         1.38 o
  -2   4  11         36.50         36.91         5.17 o
  -1   4  11         19.22         18.03         3.52 o
   0   4  11          0.70          0.86         1.24 o
   1   4  11          2.22          3.43         1.69 o
   2   4  11          2.39          2.58         1.56 o
   3   4  11          3.60          2.81         1.57 o
   4   4  11         10.85         11.24         3.02 o
  -4   5  11          3.42          6.60         2.43 o
  -3   5  11         19.84         21.25         4.02 o
  -2   5  11          0.76         -0.42         1.58 o
  -1   5  11          6.62          5.79         2.18 o
   0   5  11          3.44          4.68         2.08 o
   1   5  11          4.57         10.00         2.89 o
   2   5  11          0.30          0.76         0.91 o
   3   5  11          1.45          0.97         0.88 o
  -1   6  11          0.41         -0.50         1.01 o
   0   6  11          4.44          4.40         1.99 o
  -6   0  12          0.60         -1.43         1.50 o
  -4   0  12         63.77         69.31         6.94 o
  -2   0  12         40.38         41.21         5.16 o
   0   0  12         33.44         33.28         4.59 o
   2   0  12          0.05          0.27         0.86 o
   4   0  12          3.29          4.69         1.85 o
  -6   1  12         20.08         20.76         2.93 o
  -5   1  12         25.07         25.51         3.15 o
  -4   1  12          1.08         -0.71         0.84 o
  -3   1  12          1.12          0.19         0.78 o
  -2   1  12          9.97          7.39         1.70 o
  -1   1  12         13.73         15.03         2.50 o
   0   1  12         15.50         17.91         2.41 o
   1   1  12         17.88         15.22         2.27 o
   2   1  12          7.04          6.13         1.37 o
   3   1  12          1.45          2.50         1.06 o
   4   1  12          1.01          0.16         0.69 o
   5   1  12          0.29          0.46         0.61 o
  -6   2  12          0.21          0.43         0.73 o
  -5   2  12          0.02         -0.45         0.90 o
  -4   2  12          0.22         -0.23         0.62 o
  -3   2  12          0.18         -0.31         0.91 o
  -2   2  12          2.53          2.52         0.97 o
  -1   2  12          0.93          0.84         0.62 o
   0   2  12          1.36          1.66         0.85 o
   1   2  12          1.34          1.19         0.77 o
   2   2  12          3.49          4.30         1.60 o
   3   2  12          4.00          5.54         1.52 o
   4   2  12          2.09          3.44         1.25 o
   5   2  12          0.40         -0.35         1.28 o
  -5   3  12          2.48          1.81         0.85 o
  -4   3  12          0.33          1.27         0.91 o
  -3   3  12          1.99          1.53         0.84 o
  -2   3  12          0.01          1.00         0.74 o
  -1   3  12          6.80          5.94         2.56 o
   0   3  12          2.94          2.81         1.49 o
   1   3  12          0.19          0.76         0.78 o
   2   3  12          5.67          5.22         1.35 o
   3   3  12          0.04          0.09         1.24 o
   4   3  12          0.12         -0.70         0.73 o
  -4   4  12          2.74          6.59         2.45 o
  -3   4  12          0.39          0.68         1.05 o
  -2   4  12         12.99         14.75         3.68 o
  -1   4  12          0.54         -2.02         2.02 o
   0   4  12          1.19          4.53         1.99 o
   1   4  12          5.07          3.05         1.54 o
   2   4  12          0.04         -1.56         1.56 o
   3   4  12          6.69         12.10         3.32 o
  -2   5  12          3.32          4.28         1.88 o
  -1   5  12         15.26         15.29         3.52 o
   0   5  12          0.33         -0.57         1.61 o
   1   5  12          0.04         -1.31         1.31 o
  -5   0  13          0.75          0.56         1.33 o
  -3   0  13         31.31         33.07         4.97 o
  -1   0  13          9.41          8.42         2.47 o
   1   0  13          7.17          3.29         1.83 o
   3   0  13          0.99          0.73         1.02 o
  -5   1  13          4.05          2.60         1.05 o
  -4   1  13          1.97          3.06         1.20 o
  -3   1  13          0.00         -0.36         2.34 o
  -2   1  13          6.53          3.32         1.14 o
  -1   1  13         15.99         14.15         2.21 o
   0   1  13          2.35          2.13         1.11 o
   1   1  13          0.16         -0.80         0.84 o
   2   1  13          1.84          1.52         1.02 o
   3   1  13          2.29          1.07         1.92 o
   4   1  13          4.59          5.58         1.60 o
  -5   2  13          1.31          1.49         2.17 o
  -4   2  13          0.52          0.94         0.88 o
  -3   2  13          0.03         -0.41         0.70 o
  -2   2  13          0.00          0.27         0.65 o
  -1   2  13          4.67          3.54         1.73 o
   0   2  13          0.07          0.06         0.98 o
   1   2  13          0.25          0.37         1.02 o
   2   2  13          0.32          1.66         1.73 o
   3   2  13          0.86         -0.20         0.73 o
   4   2  13          0.05         -0.19         0.67 o
  -4   3  13          0.28         -0.31         0.81 o
  -3   3  13          0.89          1.28         1.35 o
  -2   3  13          2.99          4.33         1.29 o
  -1   3  13          0.12         -0.06         0.74 o
   0   3  13          0.03          0.91         1.11 o
   1   3  13          2.45          1.62         0.85 o
   2   3  13          0.39         -0.40         1.18 o
   3   3  13          0.02          0.31         0.69 o
  -2   4  13          3.93          4.49         2.11 o
  -1   4  13          3.41          3.54         1.92 o
   0   4  13          8.71         11.65         3.24 o
   1   4  13          0.00          0.10         0.90 o
  -4   0  14          0.20          1.95         1.48 o
  -2   0  14          6.06          1.94         1.46 o
   0   0  14          1.88          0.85         0.95 o
   2   0  14          1.99          1.30         1.23 o
  -4   1  14          2.09          4.78         4.91 o
  -3   1  14          0.99          0.33         0.62 o
  -2   1  14          2.64          2.08         0.96 o
  -1   1  14          0.50         -0.89         0.89 o
   0   1  14          0.00          0.91         0.65 o
   1   1  14          1.03          0.54         0.63 o
   2   1  14          2.03          3.30         2.28 o
   3   1  14          2.05          4.24         1.46 o
  -3   2  14          4.02          3.12         1.26 o
  -2   2  14          0.13          0.35         0.75 o
  -1   2  14          0.51         -0.88         0.89 o
   0   2  14          0.00         -0.70         1.17 o
   1   2  14          0.41         -0.03         0.77 o
   2   2  14          7.95         10.15         2.14 o
  -2   3  14          1.25          0.61         0.85 o
  -1   3  14          0.13         -0.78         1.57 o
   0   3  14          0.01          0.19         0.69 o
   1   3  14          0.32         -0.54         0.89 o
  -1   0  15          1.21          0.60         1.01 o
                                                
